# Supplementary material for: The Association between Fast Food Outlets and Overweight in Adolescents Is Confounded by Neighbourhood Deprivation: A Longitudinal Analysis of the Millennium Cohort Study
Source: Int J Environ Res Public Health. 2021 Dec 15;18(24):13212. doi: 10.3390/ijerph182413212 (PMC8703340; doi:10.3390/ijerph182413212)
Supplement: Supplementary file 1 [file ijerph-18-13212-s001.zip]

Archive with 1 entries (1 files):
- ijerph-1411565-supplementary.pdf
